# Supplementary material for: Bacterial profiles of the oral, vaginal, and rectal mucosa and colostrum of periparturient sows
Source: PLoS One. 2025 Feb 12;20(2):e0317513. doi: 10.1371/journal.pone.0317513 (PMC11819496; doi:10.1371/journal.pone.0317513)
Supplement: S3 Table — (XLSX) [file pone.0317513.s003.xlsx]

## Sheet: Sheet1
Median relative abundances of bacterial species with >80% prevalence in at least one sample type
Venn diagram generated using Venny 2.1 (Oliveros, J.C. (2007-2015) Venny. An interactive tool for comparing lists with Venn's diagrams. https://bioinfogp.cnb.csic.es/tools/venny/index.html)
Species	Oral	Rectal	Vaginal	Colostrum
Other	0.0732455	0.129406	0.406164	0.195248
Unidentified Clostridium_sensu_stricto_1 (Genus)	0.00198443	0.133289	0.0325824	0.122755
Unidentified Terrisporobacter (Genus)	0.000885324	0.0743284	0.016271	0.0773187
Unidentified Romboutsia (Genus)	0.000541432	0.0413479	0.0107517	0.0522957
Unidentified Turicibacter (Genus)	0.000225548	0.0216149	0.00492429	0.0294167
Unidentified Prevotella (Genus)	0.00237899	0.0254079	0.006351	0.000859802
Unidentified Lachnospiraceae (Family)	0.000172274	0.013963	0.00466412	0.00343364
Streptococcus_suis	0.055144		0.0142182	0.000858369
Unidentified Corynebacterium (Genus)	0.0125433		0.00145034	0.0232985
Unidentified Porphyromonas (Genus)	0.0124668	0.00379917	0.0168084
Unidentified Streptococcus (Genus)	0.0193532		0.00918087	0.00336484
Clostridium_butyricum		0.00501245	0.00110405	0.00479713
Lactobacillus_amylovorus		0.00476416	0.00151471	0.00526906
Unidentified Anaerococcus (Genus)		0.00460213	0.00589325	0.00137232
Unidentified Christensenellaceae_R-7_group (Genus)		0.0339367	0.0017897	0.00391105
Unidentified Family_XIII_AD3011_group (Genus)		0.00989956	0.000854569	0.00295927
Unidentified Lachnospiraceae_UCG-007 (Genus)		0.00326956	0.000746617	0.00291628
Unidentified UCG-005 (Genus)		0.0354218	0.0011893	0.0025889
Unidentified Bacteroides (Genus)	0.00253489	0.00214912	0.00113242
Unidentified Escherichia-Shigella (Genus)		0.00181803	0.000799947	0.00374605
Unidentified Muribaculaceae (Genus)		0.0177347	0.00038688	0.00141212
Unidentified [Eubacterium]_coprostanoligenes_group (Genus)		0.0118256	0.000225614	0.000917729
Unidentified UCG-002 (Genus)		0.0151789	0.000738205	0.000686449
Unidentified Phascolarctobacterium (Genus)		0.00481686	0.000256371	0.000548339
Unidentified Moraxella (Genus)	0.15531			0.00246105
Rothia_nasimurium	0.138456			0.00498592
Peptostreptococcus_sp.	0.00166994		0.018598
Unidentified NK4A214_group (Genus)		0.0168865		0.00147801
Unidentified Rikenellaceae_RC9_gut_group (Genus)		0.0176975	0.000252858
Unidentified Delftia (Genus)	0.000533115		0.0134355
Unidentified Prevotellaceae_NK3B31_group (Genus)		0.012591		0.000777289
Unidentified Aerococcus (Genus)	0.00434081			0.00877446
Unidentified Jeotgalicoccus (Genus)			0.000581226	0.00947468
Unidentified UCG-010 (Genus)		0.00549486		0.000366256
Unidentified Marvinbryantia (Genus)		0.0048812		0.000629452
Unidentified Alloprevotella (Genus)	0.000251641	0.00435733
Unidentified Lactobacillus (Genus)	0.00187574			0.00244021
Unidentified Acinetobacter (Genus)	0.00285233			0.00136026
Facklamia_tabacinasalis			0.000266552	0.00385506
Unidentified Blautia (Genus)		0.00317633		0.000944178
Unidentified [Eubacterium]_hallii_group (Genus)		0.00321661		0.000750895
Unidentified Solobacterium (Genus)		0.00167327	0.00210253
Unidentified Peptoniphilus (Genus)			0.00282404	0.000442927
Unidentified Ezakiella (Genus)		0.00162646	0.00123229
Unidentified Erysipelotrichaceae (Family)		0.00208396	0.000345756
Unidentified Pediococcus (Genus)	0.000896467			0.00148631
Unidentified Cellulosilyticum (Genus)		0.00115617		0.00117327
Unidentified Arcanobacterium (Genus)	0.000562746	0.00166501
Unidentified Intestinibacter (Genus)		0.00115698		0.000866684
Unidentified Helcococcus (Genus)	0.00118131			0.000452399
Unidentified Coriobacteriales (Order)		0.00112325	0.000367285
Unidentified Neisseriaceae (Family)	0.0566921
Actinobacillus_indolicus	0.0431271
Unidentified Parvimonas (Genus)			0.0230138
Fusobacterium_gastrosuis			0.0214965
Unidentified Staphylococcus (Genus)				0.0168027
Unidentified Neisseria (Genus)	0.0125878
Unidentified Actinobacillus (Genus)	0.0114209
Unidentified Rothia (Genus)	0.00943961
Veillonella_caviae			0.00872643
Globicatella_sp.	0.00768761
Bergeyella_porcorum	0.00742158
Unidentified Treponema (Genus)		0.00741971
Unidentified p-251-o5 (Genus)		0.00685932
Unidentified Moraxellaceae (Family)	0.00684114
Lactobacillus_sanfranciscensis	0.00680746
Unidentified Lachnospiraceae_XPB1014_group (Genus)		0.00578661
Unidentified Oscillospiraceae (Family)		0.0057099
Unidentified WCHB1-41 (Genus)		0.00567235
Staphylococcus_simulans				0.00566403
Unidentified p-2534-18B5_gut_group (Genus)		0.00477486
Unidentified Prevotellaceae (Family)		0.00461871
Unidentified Ruminococcaceae (Family)		0.00447794
Moraxella_sp.	0.00418988
Unidentified Ruminococcus (Genus)		0.00406097
Unidentified Psychrobacter (Genus)				0.00405714
Unidentified Prevotellaceae_UCG-003 (Genus)		0.00401895
Unidentified Leptotrichia (Genus)	0.0039623
Unidentified Fusobacterium (Genus)	0.00394497
Porphyromonas_sp.	0.00357749
Clostridium_perfringens				0.0035562
Unidentified Oscillibacter (Genus)		0.00339977
Streptococcus_pluranimalium	0.00338405
Unidentified Coprococcus (Genus)		0.00327669
Unidentified Bacteroidales_RF16_group (Genus)		0.00322759
Streptococcus_plurextorum	0.00301949
Unidentified RF39 (Genus)		0.00300347
Unidentified Kurthia (Genus)				0.00298583
Acinetobacter_lwoffii				0.00293328
Neisseria_dentiae	0.00285645
Unidentified Clostridia_UCG-014 (Genus)		0.0027914
Unidentified Dysgonomonas (Genus)	0.00278545
Actinobacillus_porcitonsillarum	0.00266979
Unidentified Gemella (Genus)	0.00266769
Gracilibacteria_bacterium	0.00260296
Unidentified Parabacteroides (Genus)		0.00259678
Aerococcus_suis				0.00250464
Unidentified Actinomyces (Genus)	0.00248265
Schaalia_hyovaginalis			0.00236433
Unidentified Prevotellaceae_UCG-001 (Genus)		0.0023275
Lautropia_sp.	0.00222839
Glaesserella_parasuis	0.00205504
Unidentified Capnocytophaga (Genus)	0.00189012
Unidentified Oribacterium (Genus)		0.00176179
Unidentified Lachnospiraceae_NK4A136_group (Genus)		0.00175392
Unidentified Lachnospiraceae_AC2044_group (Genus)		0.00171712
Unidentified Jeotgalibaca (Genus)				0.00169436
Unidentified Clostridia_vadinBB60_group (Genus)		0.00168924
Unidentified Granulicatella (Genus)	0.0016243
Unidentified Candidatus_Soleaferrea (Genus)		0.00157387
Unidentified Eggerthellaceae (Family)		0.00151947
Unidentified UCG-008 (Genus)		0.00142535
Desulfovibrio_piger		0.00141582
Neisseria_canis	0.00140443
Leptotrichia_sp.	0.00139248
SR1_bacterium	0.00137734
Unidentified Paludibacteraceae (Family)		0.00132876
Unidentified Peptococcus (Genus)		0.00129917
Pelistega_suis	0.00127799
Streptococcus_dysgalactiae				0.00122789
Unidentified Nosocomiicoccus (Genus)				0.00120764
Unidentified JGI_0000069-P22 (Genus)	0.00120515
Unidentified Lachnoclostridium (Genus)		0.00119515
Unidentified dgA-11_gut_group (Genus)		0.00116346
Neisseria_sp.	0.00115899
Unidentified [Eubacterium]_nodatum_group (Genus)		0.00110744
Unidentified Monoglobus (Genus)		0.0010909
Frigovirgula_sp.	0.00105825
Unidentified [Anaerorhabdus]_furcosa_group (Genus)		0.00104611
Unidentified Acetitomaculum (Genus)		0.00102996
Unidentified Dielma (Genus)	0.000987943
Fibrobacter_sp.		0.000962902
Streptococcus_orisratti	0.000962114
Corynebacterium_diphtheriae				0.000955574
Unidentified Globicatella (Genus)				0.000949935
Unidentified Lachnospiraceae_UCG-009 (Genus)		0.000945854
Unidentified F082 (Genus)		0.000931168
Unidentified Mogibacterium (Genus)		0.000887442
Unidentified Campylobacter (Genus)		0.000874695
Unidentified Anaerovoracaceae (Family)		0.000870495
Unidentified Trueperella (Genus)			0.000862449
Unidentified Atopostipes (Genus)				0.000825748
Unidentified Pseudomonas (Genus)				0.000774799
Unidentified UCG-009 (Genus)		0.000774503
Unidentified TM7a (Genus)	0.000765189
Corynebacterium_camporealensis				0.000745288
[Pasteurella]_aerogenes	0.000726216
Porphyromonas_cangingivalis	0.000718033
Unidentified [Eubacterium]_ruminantium_group (Genus)		0.000710792
Unidentified W5053 (Genus)				0.000696206
Unidentified Bradymonadales (Genus)		0.0006774
Rothia_sp.	0.000677013
Unidentified UCG-004 (Genus)		0.000656919
Unidentified Peptococcaceae (Family)		0.000656601
Unidentified Pasteurellaceae (Family)	0.0006554
Unidentified Lachnospiraceae_FCS020_group (Genus)		0.000654663
TM7_phylum	0.000615263
Unidentified Family_XIII_UCG-001 (Genus)		0.000612495
Unidentified Atopobiaceae (Family)		0.000605291
Unidentified Facklamia (Genus)				0.000596323
Unidentified Catenisphaera (Genus)		0.000583914
Unidentified Aerococcaceae (Family)				0.000583062
Unidentified Lachnospiraceae_ND3007_group (Genus)		0.00057082
[Eubacterium]_siraeum		0.000566834
Unidentified Prevotellaceae_UCG-004 (Genus)		0.000561596
Unidentified Comamonadaceae (Family)	0.00055847
Unidentified Veillonella (Genus)	0.000541209
Unidentified Cutibacterium (Genus)				0.00053063
Unidentified Dorea (Genus)		0.000526213
Unidentified Micrococcus (Genus)				0.000524629
Unidentified Collinsella (Genus)		0.000524276
Unidentified Dietzia (Genus)				0.000498326
Unidentified Glutamicibacter (Genus)				0.000488043
Unidentified Desulfovibrio (Genus)		0.000477291
Prevotella_sp.	0.00046803
Lactobacillus_johnsonii				0.000451095
Unidentified p-1088-a5_gut_group (Genus)		0.000436102
Unidentified Colidextribacter (Genus)		0.000431151
Erysipelotrichaceae_bacterium	0.000421329
Unidentified Frisingicoccus (Genus)		0.000416436
Unidentified Sphaerochaeta (Genus)		0.000412025
Unidentified Incertae_Sedis (Genus)		0.00039135
Unidentified Gastranaerophilales (Genus)		0.000384636
Capnocytophaga_sp.	0.000347887
Unidentified [Eubacterium]_siraeum_group (Genus)		0.000343818
Unidentified Enterorhabdus (Genus)		0.000339171
Unidentified Akkermansia (Genus)		0.00031882
Unidentified F0058 (Genus)	0.000270716
Unidentified Ottowia (Genus)	0.000266557
Unidentified Bacteroidales (Order)		0.000255278
Unidentified Suttonella (Genus)	0.000251641
Clostridiales_bacterium	0.000160124
