# Supplementary material for: Bacterial profiles of the oral, vaginal, and rectal mucosa and colostrum of periparturient sows
Source: PLoS One. 2025 Feb 12;20(2):e0317513. doi: 10.1371/journal.pone.0317513 (PMC11819496; doi:10.1371/journal.pone.0317513)
Supplement: S4 Table — (XLSX) [file pone.0317513.s004.xlsx]

## Sheet: dbRDA-summary
dbRDA PERMANOVA
Relative abundance threshold 0.5% (except rectal samples 0.1% due to higher diversity)
Sampletype		Df	SumOfSqs	F	Pr(>F)	Total variance	Explained variance
ORAL	Model	4	1.35353	3.66358	0.001	3.75501	0.360461
	parity_group_1_23456	1	0.35073	3.79725	0.002	3.75501	0.0934033
	farm	3	1.18227	4.26667	0.001	3.75501	0.31485
	Residual	26	2.40147			3.75501	0.639539
RECTAL	Model	4	0.892731	2.24973	0.004	3.57125	0.249977
	parity_group_1_23456	1	0.230876	2.32728	0.038	3.57125	0.0646486
	farm	3	0.737983	2.47967	0.008	3.57125	0.206646
	Residual	27	2.67852			3.57125	0.750023
VAGINAL	Model	4	1.53782	1.86348	0.015	6.90185	0.222812
	parity_group_1_23456	1	0.296419	1.43677	0.181	6.90185	0.0429477
	farm	3	1.05164	1.69913	0.053	6.90185	0.15237
	Residual	26	5.36404			6.90185	0.777188
COLOSTRUM	Model	4	1.04583	1.50206	0.048	5.57154	0.187709
	parity_group_1_23456	1	0.185002	1.06283	0.372	5.57154	0.0332048
	farm	3	0.838991	1.60665	0.051	5.57154	0.150585
	Residual	26	4.52571			5.57154	0.812291

## Sheet: ORAL-summary
GENUS	Maaslin q	ANCOMBC q GENUS	ANCOMBC SPECIES q	ANCOMBC species
Neisseria	0.00202976	0.0495447	0.0741125	Neisseria_dentiae
Globicatella	8.82504e-05	0.0575936	0.0383546	Globicatella_sp.
Fusobacterium	0.00763505	0.036799	0.025333	Fusobacterium_necrophorum
Bacteroides	0.00545231	0.0644218	0.19717	Unidentified Bacteroides (Genus)
Moraxella	0.0030301	0.106266	0.0383546	Unidentified Moraxella (Genus)
Porphyromonas	0.0030301	0.326426	0.196665	Porphyromonas_cangingivalis
Lactobacillus	0.0220039	0.553254	0.191484	Lactobacillus_sanfranciscensis
Rothia	0.0132279	0.240615	0.0227631	Unidentified Rothia (Genus)
Maaslin: preva min 40, abundance min 0.5%
ANCOMBC genus: no cutoffs
ANCOMBC species: preva min 40

## Sheet: VAGINAL-summary
feature	Maaslin q	ANCOMBC genus	ANCOMBC SPECIES q	ANCOMBC species
Anaerococcus	0.200178	0.263706	0.225968	Unidentified Anaerococcus (Genus)
Delftia	0.200178	0.277493	0.198072	Unidentified Delftia (Genus)
Finegoldia	0.200178	0.0979631	0.17089	Unidentified Finegoldia (Genus)
Peptoniphilus	0.236112	0.32424	0.0369727	Peptoniphilus_sp.
Maaslin: preva min 40, abundance min 0.5%
ANCOMBC genus: no cutoffs
ANCOMBC species: preva min 40

## Sheet: RECTAL-summary
GENUS	Maaslin q	ANCOMBC genus	ANCOMBC SPECIES q	ANCOMBC species
Holdemanella	0.0169429	0.143322	0.208751	Unidentified Holdemanella (Genus)
Romboutsia	0.0718103	0.0478075	0.0129226	Unidentified Romboutsia (Genus)
Turicibacter	0.0797851	0.0226924	0.00675922	Unidentified Turicibacter (Genus)
Lachnospiraceae_UCG-007	0.10057	0.0469371	0.00914305	Unidentified Lachnospiraceae_UCG-007 (Genus)
Prevotella	0.121568	0.334089	0.683811	Unidentified Prevotella (Genus)
Subdoligranulum	0.121568	0.302381	0.429069	Unidentified Subdoligranulum (Genus)
Lachnospiraceae_UCG-009	0.137261	0.0478075	0.0128093	Unidentified Lachnospiraceae_UCG-009 (Genus)
Clostridium_sensu_stricto_1	0.144447	0.0584527	0.00914305	Unidentified Clostridium_sensu_stricto_1 (Genus)
Peptococcus	0.158944	0.546902	0.104096	Peptococcus_simiae
[Ruminococcus]_gauvreauii_group	0.160375	0.284406	0.481308	Unidentified [Ruminococcus]_gauvreauii_group (Genus)
Cellulosilyticum	0.160375	0.0512085	0.0137196	Unidentified Cellulosilyticum (Genus)
Solobacterium	0.181098	0.18341	0.347818	Unidentified Solobacterium (Genus)
Muribaculaceae	0.187021	0.830898	0.885857	Unidentified Muribaculaceae (Genus)
Prevotellaceae_UCG-001	0.187021	0.201214	0.08116	Unidentified Prevotellaceae_UCG-001 (Genus)
Christensenellaceae_R-7_group	0.190848	0.0926074	0.0779602	Unidentified Christensenellaceae_R-7_group (Genus)
Terrisporobacter	0.226148	0.112989	0.0331729	Unidentified Terrisporobacter (Genus)
Maaslin: preva min 40, abundance min 0.1%
ANCOMBC genus: no cutoffs
ANCOMBC species: preva min 40

## Sheet: COLOSTRUM-summary
feature	Maaslin q	ANCOMBC genus	ANCOMBC SPECIES q	ANCOMBC species
Anaerococcus	0.0836962	0.445846	0.0968242	Unidentified Anaerococcus (Genus)
Maaslin: preva min 40, abundance min 0.5%
ANCOMBC genus: no cutoffs
ANCOMBC species: preva min 40
